# Supplementary material for: Hepatic transcript profiling in beef cattle: Effects of rumen-protected niacin supplementation
Source: PLoS One. 2023 Aug 3;18(8):e0289409. doi: 10.1371/journal.pone.0289409 (PMC10399858; doi:10.1371/journal.pone.0289409)
Supplement: S5 Table — (XLSX) [file pone.0289409.s010.xlsx]

## Sheet: Table S5-GO-CC
Category	Term	Count	%	PValue	Genes	List Total	Pop Hits	Pop Total	Fold Enrichment	Bonferroni	Benjamini	FDR
GOTERM_CC_DIRECT	GO:0070062~extracellular exosome	188	16.726	6.63479e-07	286884, 511422, 515063, 532242, 519266, 614149, 404162, 532481, 504457, 286809, 506995, 281500, 100294979, 534017, 327682, 327685, 511776, 509221, 528783, 101906089, 537301, 517356, 519899, 617245, 338045, 517111, 509857, 616956, 100295316, 281615, 281179, 507313, 539959, 506343, 777789, 282022, 540384, 510951, 511528, 511803, 281295, 513222, 513461, 514557, 535455, 533310, 359722, 531493, 768306…	960	2162	15461	1.40045	0.000350919	0.000350981	0.000347
GOTERM_CC_DIRECT	GO:0005747~mitochondrial respiratory chain complex I	14	1.24555	3.61458e-06	327714, 510097, 338084, 338063, 287027, 287327, 3283885, 338057, 281742, 327690, 327660, 282289, 327673, 327698	960	47	15461	4.7973	0.00191029	0.000956057	0.000945213
GOTERM_CC_DIRECT	GO:0016020~membrane	90	8.00712	7.61508e-06	515225, 514212, 783009, 616561, 338052, 519789, 533652, 532242, 404162, 512908, 617807, 100298939, 100299504, 522002, 509426, 282872, 327685, 493989, 528783, 506152, 532839, 508493, 506193, 282470, 506060, 505290, 514561, 514688, 767947, 101903772, 509857, 504912, 539760, 616678, 532690, 534228, 506343, 511803, 511647, 515804, 513222, 513220, 513461, 512972, 512213, 512456, 338075, 514357, 533310…	960	902	15461	1.60695	0.00402029	0.00134279	0.00132756
GOTERM_CC_DIRECT	GO:0005739~mitochondrion	81	7.20641	0.000432206	617491, 508170, 515228, 616561, 3283885, 615352, 513762, 614145, 504609, 506946, 280976, 512908, 789674, 286809, 280730, 282477, 507245, 282872, 327682, 513834, 507084, 516864, 514441, 338084, 514688, 515178, 617368, 614177, 505809, 338048, 317723, 101905951, 514086, 614603, 613715, 532723, 282389, 505497, 525521, 506343, 509058, 509256, 281495, 515808, 282060, 520639, 539974, 509282, 538887, 540…	960	887	15461	1.47071	0.204422	0.0571593	0.056511
GOTERM_CC_DIRECT	GO:0022627~cytosolic small ribosomal subunit	10	0.88968	0.000624237	513222, 286884, 286873, 788861, 509426, 614241, 615178, 614102, 505507, 787914	960	40	15461	4.0263	0.28131	0.0585323	0.0578684
GOTERM_CC_DIRECT	GO:0005840~ribosome	13	1.15658	0.000663882	515228, 100848134, 614241, 540278, 404190, 282847, 505603, 505941, 788861, 509426, 506277, 511479, 326584	960	66	15461	3.17224	0.296235	0.0585323	0.0578684
GOTERM_CC_DIRECT	GO:0005829~cytosol	89	7.91815	0.0010737	618021, 534183, 512993, 518371, 506946, 789674, 617807, 508812, 533207, 280730, 281345, 281543, 281664, 514209, 507443, 327682, 508333, 327685, 511776, 532839, 508493, 539203, 519617, 535321, 513675, 510245, 618210, 782441, 520388, 533103, 616553, 504912, 617924, 613567, 767901, 100848920, 281615, 508844, 509613, 281179, 281971, 508124, 508641, 507199, 282220, 281495, 515968, 515804, 512771, 5120…	960	1025	15461	1.3984	0.433509	0.0811412	0.0802209
GOTERM_CC_DIRECT	GO:0005737~cytoplasm	231	20.5516	0.00135614	512478, 338054, 515063, 618745, 512590, 618746, 529905, 767885, 789674, 524585, 506598, 506235, 781037, 540932, 615340, 515056, 618056, 517357, 517111, 509857, 616678, 617407, 533617, 281615, 337871, 508888, 509613, 505497, 281971, 282385, 777788, 281295, 513220, 509080, 353105, 618606, 539497, 504506, 617628, 534119, 509764, 280991, 507342, 514548, 281165, 783470, 618278, 535344, 539700, 1001252…	960	3109	15461	1.19662	0.512217	0.0896747	0.0886576
GOTERM_CC_DIRECT	GO:0005654~nucleoplasm	108	9.60854	0.00171475	512110, 404165, 509060, 512993, 515063, 532244, 614783, 617931, 531945, 506235, 511414, 523250, 514364, 515056, 616156, 617407, 100295316, 532767, 509613, 532401, 511887, 508641, 511523, 504285, 511647, 100125923, 510991, 784795, 523746, 353105, 509802, 504506, 528487, 534634, 505564, 507620, 511676, 616095, 539545, 539388, 535344, 512522, 518622, 531382, 534251, 788091, 783484, 513601, 535219, 5…	960	1310	15461	1.32776	0.596623	0.100789	0.0996463
GOTERM_CC_DIRECT	GO:0043234~protein complex	22	1.9573	0.00417285	510372, 535344, 511422, 510682, 509080, 510245, 618210, 522269, 509969, 614857, 529972, 507479, 527711, 506235, 510203, 512427, 280991, 281495, 510559, 505393, 507393, 282194	960	181	15461	1.95754	0.890525	0.220744	0.21824
GOTERM_CC_DIRECT	GO:0001725~stress fiber	9	0.800712	0.00676352	514212, 768226, 518935, 505964, 522269, 513625, 327685, 507342, 280939	960	46	15461	3.15102	0.972403	0.325264	0.321575
GOTERM_CC_DIRECT	GO:0055038~recycling endosome membrane	7	0.622776	0.00777562	514541, 532723, 100294979, 508510, 510951, 100125881, 616956	960	29	15461	3.88746	0.983907	0.342775	0.338887
GOTERM_CC_DIRECT	GO:0005813~centrosome	32	2.84698	0.00958076	511087, 515425, 519789, 511045, 615133, 515063, 504823, 614404, 504558, 616838, 533228, 505683, 538915, 282010, 326577, 515654, 514364, 514561, 514402, 515499, 513091, 506715, 618908, 281179, 506246, 788091, 282322, 511349, 507199, 504285, 511647, 515748	960	321	15461	1.6055	0.993858	0.389863	0.385442
GOTERM_CC_DIRECT	GO:0031012~extracellular matrix	15	1.33452	0.012565	513222, 614795, 616368, 505507, 280958, 281915, 532481, 444872, 281997, 282872, 281495, 508990, 515834, 100125881, 282480	960	116	15461	2.08257	0.998755	0.474777	0.469392
GOTERM_CC_DIRECT	GO:0005925~focal adhesion	31	2.75801	0.0145185	286884, 533894, 516099, 533310, 280939, 404084, 281408, 615679, 615329, 100294979, 327685, 540153, 281165, 540132, 509221, 783470, 515834, 539742, 511099, 522269, 613421, 517111, 505507, 281915, 444872, 614712, 768226, 768005, 281373, 326600, 515748	960	318	15461	1.57	0.999563	0.512017	0.50621
GOTERM_CC_DIRECT	GO:0071013~catalytic step 2 spliceosome	12	1.06762	0.0156764	522372, 783414, 613705, 534228, 789082, 513758, 767817, 780845, 531493, 523250, 504381, 613304	960	85	15461	2.27368	0.999766	0.518301	0.512423
GOTERM_CC_DIRECT	GO:0016607~nuclear speck	15	1.33452	0.0177013	540258, 534894, 539700, 531673, 516462, 767817, 618622, 518371, 539497, 504506, 616638, 534228, 529231, 282322, 511446	960	121	15461	1.99651	0.999921	0.52415	0.518205
GOTERM_CC_DIRECT	GO:0071004~U2-type prespliceosome	5	0.44484	0.0182826	535131, 516355, 789082, 504381, 613304	960	17	15461	4.73683	0.999942	0.52415	0.518205
GOTERM_CC_DIRECT	GO:0031410~cytoplasmic vesicle	15	1.33452	0.0188966	539951, 514541, 513597, 784489, 281915, 767866, 510280, 617916, 786098, 529972, 789390, 282531, 281495, 539639, 510427	960	122	15461	1.98015	0.999959	0.52415	0.518205
GOTERM_CC_DIRECT	GO:0070545~PeBoW complex	3	0.266904	0.0212022	515056, 529876, 511676	960	4	15461	12.0789	0.999988	0.52415	0.518205
GOTERM_CC_DIRECT	GO:0005685~U1 snRNP	5	0.44484	0.0223785	535131, 516355, 509802, 531493, 613304	960	18	15461	4.47367	0.999994	0.52415	0.518205
GOTERM_CC_DIRECT	GO:0005730~nucleolus	51	4.53737	0.0230249	615352, 533894, 618429, 615712, 616638, 524585, 509426, 282477, 506277, 539704, 509221, 506152, 515056, 510487, 518046, 539760, 615539, 282220, 510797, 507393, 513220, 514631, 530000, 533310, 616621, 767817, 509802, 614404, 505603, 281725, 523474, 506610, 281165, 282130, 512925, 100125881, 539388, 538657, 505507, 539340, 787914, 534251, 507417, 506604, 506401, 504586, 534721, 507410, 535219, 5094…	960	605	15461	1.35763	0.999996	0.52415	0.518205
GOTERM_CC_DIRECT	GO:0016235~aggresome	6	0.533808	0.0234376	532723, 617078, 338045, 530023, 507199, 538938	960	27	15461	3.57894	0.999996	0.52415	0.518205
GOTERM_CC_DIRECT	GO:0005815~microtubule organizing center	11	0.978648	0.02378	507845, 539388, 532723, 514446, 512478, 281047, 506246, 505507, 783470, 510778, 535381	960	79	15461	2.2425	0.999997	0.52415	0.518205
GOTERM_CC_DIRECT	GO:0005765~lysosomal membrane	19	1.69039	0.0307611	101906089, 514402, 511422, 533103, 533894, 515395, 617624, 504457, 511607, 505997, 506754, 508215, 525169, 521542, 534017, 539959, 327685, 505361, 504285	960	180	15461	1.69999	1	0.650904	0.643521
GOTERM_CC_DIRECT	GO:0019907~cyclin-dependent protein kinase activating kinase holoenzyme complex	3	0.266904	0.0338942	507962, 100125238, 512824	960	5	15461	9.66312	1	0.664075	0.656543
GOTERM_CC_DIRECT	GO:1990393~3M complex	3	0.266904	0.0338942	511087, 504558, 616838	960	5	15461	9.66312	1	0.664075	0.656543
GOTERM_CC_DIRECT	GO:0005634~nucleus	201	17.8826	0.0359847	338054, 504608, 512590, 614149, 617899, 533726, 524585, 789315, 507203, 506235, 510283, 540932, 615340, 767866, 521637, 617407, 100848920, 510280, 282703, 337871, 505497, 281971, 508641, 509058, 540142, 777788, 511803, 515968, 513461, 618168, 512499, 509080, 513466, 788119, 353105, 506805, 618606, 539497, 768039, 615329, 617628, 523474, 531522, 767981, 509764, 280991, 514548, 512925, 282010, 5353…	960	2873	15461	1.12675	1	0.666168	0.658612
GOTERM_CC_DIRECT	GO:0005686~U2 snRNP	5	0.44484	0.0377966	613705, 789082, 531493, 504381, 613304	960	21	15461	3.83457	1	0.666168	0.658612
GOTERM_CC_DIRECT	GO:0005938~cell cortex	10	0.88968	0.0388641	504357, 519617, 508844, 100294979, 534512, 513091, 538915, 534923, 511528, 282010	960	74	15461	2.17638	1	0.666168	0.658612
GOTERM_CC_DIRECT	GO:0005778~peroxisomal membrane	6	0.533808	0.0402829	407159, 617491, 515608, 510447, 615334, 507393	960	31	15461	3.11714	1	0.666168	0.658612
GOTERM_CC_DIRECT	GO:0005743~mitochondrial inner membrane	27	2.40214	0.0402975	510097, 515228, 518758, 100848134, 100125923, 519843, 504608, 614102, 533011, 509768, 506358, 282477, 504371, 510347, 505681, 511479, 282130, 338063, 540278, 505809, 338048, 538054, 767847, 505997, 281556, 511987, 282480	960	292	15461	1.48918	1	0.666168	0.658612
GOTERM_CC_DIRECT	GO:0044291~cell-cell contact zone	4	0.355872	0.0426276	281406, 532327, 617924, 615679	960	13	15461	4.95545	1	0.683333	0.675583
GOTERM_CC_DIRECT	GO:0030496~midbody	12	1.06762	0.0482078	101906089, 281406, 514402, 512478, 509080, 528839, 327682, 510778, 515748, 511647, 506715, 512094	960	101	15461	1.91349	1	0.750057	0.74155
GOTERM_CC_DIRECT	GO:0005776~autophagosome	7	0.622776	0.0528737	515568, 510792, 282531, 338045, 505361, 510427, 100139246	960	44	15461	2.56219	1	0.799148	0.790084
GOTERM_CC_DIRECT	GO:0005913~cell-cell adherens junction	11	0.978648	0.0584847	768226, 100295316, 511099, 281997, 532723, 513138, 282048, 506343, 327682, 404098, 615679	960	92	15461	1.92562	1	0.8594	0.849652
GOTERM_CC_DIRECT	GO:0005689~U12-type spliceosomal complex	5	0.44484	0.0658133	616095, 784973, 513601, 531493, 613304	960	25	15461	3.22104	1	0.940953	0.93028
GOTERM_CC_DIRECT	GO:0042470~melanosome	9	0.800712	0.0719436	281997, 286863, 282883, 327685, 281373, 281915, 616956, 404098, 326577	960	71	15461	2.04151	1	0.962441	0.951525
GOTERM_CC_DIRECT	GO:0005665~DNA-directed RNA polymerase II, core complex	4	0.355872	0.0727744	100847165, 504452, 505599, 282312	960	16	15461	4.0263	1	0.962441	0.951525
GOTERM_CC_DIRECT	GO:0000793~condensed chromosome	4	0.355872	0.0727744	522905, 513220, 511676, 282691	960	16	15461	4.0263	1	0.962441	0.951525
GOTERM_CC_DIRECT	GO:0048471~perinuclear region of cytoplasm	31	2.75801	0.0777881	511087, 618168, 286863, 530000, 515063, 531673, 506903, 615679, 524484, 504357, 281406, 504558, 282612, 327682, 327685, 282010, 511835, 282091, 515178, 522269, 286858, 280989, 613567, 787914, 614946, 281971, 506246, 521542, 539959, 541275, 513646	960	369	15461	1.35301	1	1	0.99053
GOTERM_CC_DIRECT	GO:0005742~mitochondrial outer membrane translocase complex	3	0.266904	0.0838655	614074, 615897, 505393	960	8	15461	6.03945	1	1	0.99053
GOTERM_CC_DIRECT	GO:0000159~protein phosphatase type 2A complex	4	0.355872	0.0844512	533617, 505757, 535321, 514460	960	17	15461	3.78946	1	1	0.99053
GOTERM_CC_DIRECT	GO:0072562~blood microparticle	9	0.800712	0.0923726	518955, 527114, 280820, 537301, 517356, 281004, 509963, 281035, 282089	960	75	15461	1.93263	1	1	0.99053
GOTERM_CC_DIRECT	GO:0031307~integral component of mitochondrial outer membrane	4	0.355872	0.0968658	614074, 352959, 513675, 516747	960	18	15461	3.57894	1	1	0.99053
GOTERM_CC_DIRECT	GO:0043209~myelin sheath	14	1.24555	0.0985814	514212, 518407, 287327, 517111, 614712, 280858, 504457, 280976, 281997, 281556, 100294979, 282477, 507342, 539715	960	141	15461	1.5991	1	1	0.99053
GOTERM_CC_DIRECT	GO:0005793~endoplasmic reticulum-Golgi intermediate compartment	6	0.533808	0.0995218	533207, 617320, 540685, 281373, 505351, 282691	960	40	15461	2.41578	1	1	0.99053
