# Supplementary material for: Hepatic transcript profiling in beef cattle: Effects of rumen-protected niacin supplementation
Source: PLoS One. 2023 Aug 3;18(8):e0289409. doi: 10.1371/journal.pone.0289409 (PMC10399858; doi:10.1371/journal.pone.0289409)
Supplement: S6 Table — (XLSX) [file pone.0289409.s011.xlsx]

## Sheet: Table S6-GO-MF
Category	Term	Count	%	PValue	Genes	List Total	Pop Hits	Pop Total	Fold Enrichment	Bonferroni	Benjamini	FDR
GOTERM_MF_DIRECT	GO:0003735~structural constituent of ribosome	34	3.02491	1.63081e-06	513222, 515228, 518758, 100848134, 286884, 614241, 504608, 615178, 614102, 533310, 533011, 505603, 788861, 506358, 509426, 505860, 282477, 504371, 510347, 505681, 515534, 286873, 338063, 540278, 404190, 538054, 505507, 768317, 787914, 282847, 508825, 282048, 326584, 282480	837	212	13095	2.50913	0.00124353	0.00124431	0.00124268
GOTERM_MF_DIRECT	GO:0044822~poly(A) RNA binding	85	7.56228	2.16488e-05	512792, 515228, 100139074, 533894, 617257, 531673, 614783, 618429, 785549, 616638, 531945, 505941, 508812, 506358, 509348, 327682, 533809, 514928, 506152, 100125221, 512824, 523250, 512466, 515056, 510487, 516462, 517111, 539760, 522372, 507116, 534228, 789082, 281373, 509256, 282220, 515808, 511528, 281295, 513222, 539850, 513220, 513028, 539613, 540849, 516099, 533310, 767817, 509802, 616669, 6…	837	840	13095	1.58314	0.0163826	0.00825903	0.0082482
GOTERM_MF_DIRECT	GO:0008137~NADH dehydrogenase (ubiquinone) activity	9	0.800712	0.000884965	327714, 338084, 281742, 287027, 338063, 287327, 3283885, 327660, 327698	837	33	13095	4.26686	0.491112	0.225076	0.224781
GOTERM_MF_DIRECT	GO:0042803~protein homodimerization activity	27	2.40214	0.00240125	534183, 512456, 538602, 533630, 280958, 281725, 505369, 532713, 280730, 514209, 281122, 327682, 281365, 327685, 513131, 513010, 514346, 522269, 614795, 534551, 514460, 614946, 281157, 535315, 506343, 281495, 327699	837	225	13095	1.87742	0.840284	0.368481	0.367998
GOTERM_MF_DIRECT	GO:0003723~RNA binding	30	2.66904	0.00241469	539613, 533310, 615136, 509802, 618606, 531493, 615712, 505603, 523474, 613705, 767882, 529231, 508333, 511676, 523250, 512824, 510245, 338067, 781917, 516462, 539760, 768317, 539087, 613304, 534606, 508825, 337871, 525521, 535018, 504381	837	260	13095	1.80521	0.841917	0.368481	0.367998
GOTERM_MF_DIRECT	GO:0008236~serine-type peptidase activity	6	0.533808	0.00339989	534927, 504842, 521100, 508148, 281122, 100125760	837	17	13095	5.52182	0.925617	0.432352	0.431786
GOTERM_MF_DIRECT	GO:0042802~identical protein binding	17	1.51246	0.0121427	540932, 515499, 540345, 509963, 531673, 338045, 493720, 281997, 532459, 533228, 281357, 506235, 282652, 509246, 327685, 507084, 100126042	837	135	13095	1.97013	0.999911	1	1
GOTERM_MF_DIRECT	GO:0005096~GTPase activator activity	20	1.77936	0.0247146	539545, 511099, 515568, 519843, 534994, 541268, 338054, 515444, 618745, 614712, 100848920, 504357, 280831, 282532, 521542, 508487, 536625, 513625, 506471, 532839	837	183	13095	1.70985	1	1	1
GOTERM_MF_DIRECT	GO:0003729~mRNA binding	13	1.15658	0.027054	540258, 535131, 515534, 509172, 535344, 516355, 618127, 531382, 282703, 509426, 534216, 505564, 514548	837	101	13095	2.01373	1	1	1
GOTERM_MF_DIRECT	GO:0008565~protein transporter activity	9	0.800712	0.0359677	506192, 510372, 512213, 617017, 510797, 615897, 538938, 282183, 515804	837	60	13095	2.34677	1	1	1
GOTERM_MF_DIRECT	GO:0043021~ribonucleoprotein complex binding	5	0.44484	0.0480825	532824, 515056, 534894, 534228, 511676	837	22	13095	3.55572	1	1	1
GOTERM_MF_DIRECT	GO:0019843~rRNA binding	6	0.533808	0.0503115	286873, 506358, 528207, 614241, 538054, 768317	837	32	13095	2.93347	1	1	1
GOTERM_MF_DIRECT	GO:0050681~androgen receptor binding	3	0.266904	0.0514117	534228, 509080, 515834	837	6	13095	7.82258	1	1	1
GOTERM_MF_DIRECT	GO:0005525~GTP binding	31	2.75801	0.0523854	352959, 512478, 540685, 527607, 615733, 100298939, 508218, 509768, 506754, 100294979, 784089, 510820, 327685, 511776, 100125881, 506152, 507084, 506193, 505082, 101906089, 514541, 616956, 616834, 532824, 532723, 281357, 281556, 282601, 511349, 282220, 100141266	837	345	13095	1.4058	1	1	1
GOTERM_MF_DIRECT	GO:0043130~ubiquitin binding	7	0.622776	0.0539352	540984, 512499, 515112, 508039, 338045, 507199, 539480	837	43	13095	2.54689	1	1	1
GOTERM_MF_DIRECT	GO:0008601~protein phosphatase type 2A regulator activity	4	0.355872	0.0556432	533617, 505757, 535321, 514460	837	14	13095	4.47005	1	1	1
GOTERM_MF_DIRECT	GO:0030374~ligand-dependent nuclear receptor transcription coactivator activity	6	0.533808	0.0627013	538675, 509080, 512993, 784795, 522269, 508530	837	34	13095	2.76091	1	1	1
GOTERM_MF_DIRECT	GO:0032266~phosphatidylinositol-3-phosphate binding	5	0.44484	0.0632242	528410, 514402, 528191, 541268, 504649	837	24	13095	3.25941	1	1	1
GOTERM_MF_DIRECT	GO:0030515~snoRNA binding	4	0.355872	0.0663614	404165, 525496, 618429, 614149	837	15	13095	4.17204	1	1	1
GOTERM_MF_DIRECT	GO:0009055~electron carrier activity	7	0.622776	0.0707223	281742, 281157, 513762, 614672, 282130, 515416, 511528	837	46	13095	2.38079	1	1	1
GOTERM_MF_DIRECT	GO:0051087~chaperone binding	5	0.44484	0.0716255	281833, 280730, 520883, 281495, 280958	837	25	13095	3.12903	1	1	1
GOTERM_MF_DIRECT	GO:0008289~lipid binding	10	0.88968	0.0770777	537301, 538697, 280730, 282469, 515697, 281004, 507199, 540176, 317656, 515848	837	82	13095	1.90795	1	1	1
GOTERM_MF_DIRECT	GO:0001948~glycoprotein binding	7	0.622776	0.0834046	617916, 504832, 617960, 281165, 282089, 280958, 538275	837	48	13095	2.28159	1	1	1
GOTERM_MF_DIRECT	GO:0008479~queuine tRNA-ribosyltransferase activity	3	0.266904	0.0881866	514033, 505497, 768256	837	8	13095	5.86694	1	1	1
GOTERM_MF_DIRECT	GO:0051213~dioxygenase activity	3	0.266904	0.0881866	539257, 540828, 282022	837	8	13095	5.86694	1	1	1
GOTERM_MF_DIRECT	GO:0035591~signaling adaptor activity	3	0.266904	0.0881866	541268, 327682, 506066	837	8	13095	5.86694	1	1	1
GOTERM_MF_DIRECT	GO:0003924~GTPase activity	17	1.51246	0.0899584	352959, 527607, 616956, 532824, 100298939, 532723, 509768, 506754, 281556, 510820, 511349, 282220, 511776, 100141266, 100125881, 506152, 505082	837	174	13095	1.52855	1	1	1
GOTERM_MF_DIRECT	GO:0003756~protein disulfide isomerase activity	4	0.355872	0.090332	281373, 522986, 513509, 788063	837	17	13095	3.68121	1	1	1
GOTERM_MF_DIRECT	GO:0003713~transcription coactivator activity	13	1.15658	0.0978182	534280, 538675, 521637, 504742, 512908, 531109, 280831, 508503, 539291, 534228, 507962, 510413, 515834	837	124	13095	1.64022	1	1	1
